# Supplementary material for: Tubulin Cytoskeleton Organization in Cells of Determinate Nodules in Vigna radiata, Vigna unguiculata, and Lotus corniculatus
Source: Plants (Basel). 2025 Sep 26;14(19):2986. doi: 10.3390/plants14192986 (PMC12525943; doi:10.3390/plants14192986)
Supplement: Supplementary file 1 [file plants-14-02986-s001.zip]

Archive with 1 entries (1 files):
- plants-3836019-supplementary.pdf
